# Supplementary material for: Structure, mineralogy, and microbial diversity of geothermal spring microbialites associated with a deep oil drilling in Romania
Source: Front Microbiol. 2015 Mar 30;6:253. doi: 10.3389/fmicb.2015.00253 (PMC4378309; doi:10.3389/fmicb.2015.00253)
Supplement: Supplementary file 6 [file DataSheet2.ZIP]

Archive with 1 entries (1 files):
- ciocaia_mineral_deposit---ssu---krona----Total---sim_97---tax_silva---td_20.html
